# Supplementary material for: A novel intronic TCOF1 pathogenic variant in a Chinese family with Treacher Collins syndrome
Source: BMC Med Genomics. 2024 Mar 18;17:75. doi: 10.1186/s12920-024-01828-4 (PMC10946134; doi:10.1186/s12920-024-01828-4)
Supplement: Supplementary file 1 — Supplementary Material 1. [file 12920_2024_1828_MOESM1_ESM.xlsx]

## Sheet: Sheet1
	Supplemental table 1. Subtypes of Treacher Collins syndrome (TCS).
	TCS Subtype	Gene	Inheritance	Chromosome Locus	Product of Gene
	TCS1	TCOF1	AD	5q32-q33	Treacle protein
	TCS2	POLR1D	AD, AR	13q12.2	DNA-directed RNA polymerases I and III subunit RPAC2
	TCS3	POLR1C	AR	6p21.1	DNA-directed RNA polymerases I and III subunit RPAC1
	TCS4	POLR1B	AD	2q14.1	DNA-directed RNA polymerase I subunit RPA2
	AD, autosomal dominant; AR, autosomal recessive.
